# Supplementary material for: Staphylococcus aureus Cell Wall Phenotypic Changes Associated with Biofilm Maturation and Water Availability: A Key Contributing Factor for Chlorine Resistance
Source: Int J Mol Sci. 2023 Mar 5;24(5):4983. doi: 10.3390/ijms24054983 (PMC10003762; doi:10.3390/ijms24054983)
Supplement: Supplementary file 1 [file ijms-24-04983-s001.zip]

Archive with 1 entries (1 files):
- ijms-2233685-supplementary.pdf
